# Supplementary material for: Learning from eavesdropping on human-human encounters changes feeding location choice in horses (Equus Caballus)
Source: Anim Cogn. 2025 Mar 17;28(1):23. doi: 10.1007/s10071-025-01946-1 (PMC11913996; doi:10.1007/s10071-025-01946-1)
Supplement: Supplementary file 2 — Supplementary Material 2 [file 10071_2025_1946_MOESM2_ESM.xlsx]

## Sheet: trial_by_trial_data
Supplementary Information
Learning from eavesdropping on human-human encounters
changes feeding location choice in horses (Equus Caballus)
Konstanze Krueger, Anika Roll, Anna J. Beyer, Angela Föll, Maren Bernau, Kate Farmer
Table S1. Trial by Trial Data, for each particular horse at each trial.
horse	horse num	sex horse	age horse	ADI horse	housing	strength bucket preference habituation	trail	day	disapproved bucket	choice blue vs yellow	choice disapproved vs approved
Gidion	2	0	21	0.685	1	1	1	1	blue	yellow	1
Gidion	2	0	21	0.685	1	1	2	1	blue	yellow	1
Gidion	2	0	21	0.685	1	1	3	1	blue	yellow	1
Gidion	2	0	21	0.685	1	1	4	1	blue	blue	0
Gidion	2	0	21	0.685	1	1	5	1	blue	blue	0
Gidion	2	0	21	0.685	1	1	6	1	blue	blue	0
Gidion	2	0	21	0.685	1	1	1	2	blue	yellow	1
Gidion	2	0	21	0.685	1	1	2	2	blue	blue	0
Gidion	2	0	21	0.685	1	1	3	2	blue	yellow	1
Gidion	2	0	21	0.685	1	1	4	2	blue	blue	0
Gidion	2	0	21	0.685	1	1	5	2	blue	yellow	1
Gidion	2	0	21	0.685	1	1	6	2	blue	blue	0
Gidion	2	0	21	0.685	1	1	1	3	blue	yellow	1
Gidion	2	0	21	0.685	1	1	2	3	blue	yellow	1
Gidion	2	0	21	0.685	1	1	3	3	blue	blue	0
Gidion	2	0	21	0.685	1	1	4	3	blue	yellow	1
Gidion	2	0	21	0.685	1	1	5	3	blue	blue	0
Gidion	2	0	21	0.685	1	1	6	3	blue	yellow	1
Gidion	2	0	21	0.685	1	1	7	3	blue	blue	0
Gidion	2	0	21	0.685	1	1	1	4	blue	yellow	1
Gidion	2	0	21	0.685	1	1	2	4	blue	yellow	1
Gidion	2	0	21	0.685	1	1	3	4	blue	blue	0
Gidion	2	0	21	0.685	1	1	4	4	blue	yellow	1
Gidion	2	0	21	0.685	1	1	5	4	blue	blue	0
Gidion	2	0	21	0.685	1	1	6	4	blue	yellow	1
Gidion	2	0	21	0.685	1	1	7	4	blue	blue	0
Gidion	2	0	21	0.685	1	1	1	5	blue	yellow	1
Gidion	2	0	21	0.685	1	1	2	5	blue	yellow	1
Gidion	2	0	21	0.685	1	1	3	5	blue	blue	0
Gidion	2	0	21	0.685	1	1	4	5	blue	yellow	1
Gidion	2	0	21	0.685	1	1	5	5	blue	blue	0
Gidion	2	0	21	0.685	1	1	6	5	blue	yellow	1
Gidion	2	0	21	0.685	1	1	7	5	blue	yellow	1
Gidion	2	0	21	0.685	1	1	8	5	blue	blue	0
Gidion	2	0	21	0.685	1	1	1	6	blue	yellow	1
Gidion	2	0	21	0.685	1	1	2	6	blue	yellow	1
Gidion	2	0	21	0.685	1	1	3	6	blue	yellow	1
Gidion	2	0	21	0.685	1	1	4	6	blue	yellow	1
Gidion	2	0	21	0.685	1	1	5	6	blue	yellow	1
Gidion	2	0	21	0.685	1	1	6	6	blue	blue	0
Gidion	2	0	21	0.685	1	1	7	6	blue	yellow	1
Gidion	2	0	21	0.685	1	1	8	6	blue	blue	0
Gidion	2	0	21	0.685	1	1	9	6	blue	yellow	1
Gidion	2	0	21	0.685	1	1	10	6	blue	yellow	1
Gidion	2	0	21	0.685	1	1	1	7	blue	yellow	1
Gidion	2	0	21	0.685	1	1	2	7	blue	yellow	1
Gidion	2	0	21	0.685	1	1	3	7	blue	yellow	1
Gidion	2	0	21	0.685	1	1	4	7	blue	blue	0
Gidion	2	0	21	0.685	1	1	5	7	blue	yellow	1
Gidion	2	0	21	0.685	1	1	6	7	blue	blue	0
Gidion	2	0	21	0.685	1	1	7	7	blue	yellow	1
Gidion	2	0	21	0.685	1	1	8	7	blue	yellow	1
Gidion	2	0	21	0.685	1	1	9	7	blue	yellow	1
Gidion	2	0	21	0.685	1	1	10	7	blue	blue	0
Rivaldo	3	0	15	0.754	1	0	1	1	blue	blue	0
Rivaldo	3	0	15	0.754	1	0	2	1	blue	yellow	1
Rivaldo	3	0	15	0.754	1	0	3	1	blue	yellow	1
Rivaldo	3	0	15	0.754	1	0	4	1	blue	blue	0
Rivaldo	3	0	15	0.754	1	0	5	1	blue	yellow	1
Rivaldo	3	0	15	0.754	1	0	6	1	blue	yellow	1
Rivaldo	3	0	15	0.754	1	0	7	1	blue	blue	0
Rivaldo	3	0	15	0.754	1	0	1	2	blue	blue	0
Rivaldo	3	0	15	0.754	1	0	2	2	blue	yellow	1
Rivaldo	3	0	15	0.754	1	0	3	2	blue	yellow	1
Rivaldo	3	0	15	0.754	1	0	4	2	blue	blue	0
Rivaldo	3	0	15	0.754	1	0	5	2	blue	yellow	1
Rivaldo	3	0	15	0.754	1	0	6	2	blue	yellow	1
Rivaldo	3	0	15	0.754	1	0	7	2	blue	blue	0
Rivaldo	3	0	15	0.754	1	0	1	3	blue	blue	0
Rivaldo	3	0	15	0.754	1	0	2	3	blue	yellow	1
Rivaldo	3	0	15	0.754	1	0	3	3	blue	blue	0
Rivaldo	3	0	15	0.754	1	0	4	3	blue	blue	0
Rivaldo	3	0	15	0.754	1	0	1	4	blue	blue	0
Rivaldo	3	0	15	0.754	1	0	2	4	blue	blue	0
Rivaldo	3	0	15	0.754	1	0	3	4	blue	yellow	1
Rivaldo	3	0	15	0.754	1	0	4	4	blue	yellow	1
Rivaldo	3	0	15	0.754	1	0	5	4	blue	yellow	1
Rivaldo	3	0	15	0.754	1	0	6	4	blue	blue	0
Rivaldo	3	0	15	0.754	1	0	1	5	blue	blue	0
Rivaldo	3	0	15	0.754	1	0	2	5	blue	yellow	1
Rivaldo	3	0	15	0.754	1	0	3	5	blue	blue	0
Rivaldo	3	0	15	0.754	1	0	4	5	blue	yellow	1
Rivaldo	3	0	15	0.754	1	0	5	5	blue	blue	0
Rivaldo	3	0	15	0.754	1	0	1	6	blue	blue	0
Rivaldo	3	0	15	0.754	1	0	2	6	blue	blue	0
Rivaldo	3	0	15	0.754	1	0	3	6	blue	yellow	1
Rivaldo	3	0	15	0.754	1	0	4	6	blue	yellow	1
Rivaldo	3	0	15	0.754	1	0	5	6	blue	blue	0
Rivaldo	3	0	15	0.754	1	0	1	7	blue	blue	0
Rivaldo	3	0	15	0.754	1	0	2	7	blue	yellow	1
Rivaldo	3	0	15	0.754	1	0	3	7	blue	yellow	1
Rivaldo	3	0	15	0.754	1	0	4	7	blue	yellow	1
Rivaldo	3	0	15	0.754	1	0	5	7	blue	blue	0
Rivaldo	3	0	15	0.754	1	0	6	7	blue	yellow	1
Rivaldo	3	0	15	0.754	1	0	7	7	blue	blue	0
Rivaldo	3	0	15	0.754	1	0	8	7	blue	blue	0
Rivaldo	3	0	15	0.754	1	0	9	7	blue	yellow	1
Rivaldo	3	0	15	0.754	1	0	10	7	blue	yellow	1
Rivaldo	3	0	15	0.754	1	0	1	8	blue	blue	0
Rivaldo	3	0	15	0.754	1	0	2	8	blue	yellow	1
Rivaldo	3	0	15	0.754	1	0	3	8	blue	yellow	1
Rivaldo	3	0	15	0.754	1	0	4	8	blue	yellow	1
Rivaldo	3	0	15	0.754	1	0	5	8	blue	blue	0
Rivaldo	3	0	15	0.754	1	0	6	8	blue	yellow	1
Rivaldo	3	0	15	0.754	1	0	7	8	blue	yellow	1
Rivaldo	3	0	15	0.754	1	0	8	8	blue	blue	0
Rivaldo	3	0	15	0.754	1	0	9	8	blue	blue	0
Rivaldo	3	0	15	0.754	1	0	10	8	blue	yellow	1
Winnie	4	0	11	0.125	1	1	1	1	blue	blue	0
Winnie	4	0	11	0.125	1	1	2	1	blue	yellow	1
Winnie	4	0	11	0.125	1	1	3	1	blue	yellow	1
Winnie	4	0	11	0.125	1	1	4	1	blue	blue	0
Winnie	4	0	11	0.125	1	1	5	1	blue	yellow	1
Winnie	4	0	11	0.125	1	1	6	1	blue	blue	0
Winnie	4	0	11	0.125	1	1	1	2	blue	blue	0
Winnie	4	0	11	0.125	1	1	2	2	blue	yellow	1
Winnie	4	0	11	0.125	1	1	3	2	blue	yellow	1
Winnie	4	0	11	0.125	1	1	4	2	blue	blue	0
Winnie	4	0	11	0.125	1	1	5	2	blue	yellow	1
Winnie	4	0	11	0.125	1	1	6	2	blue	blue	0
Winnie	4	0	11	0.125	1	1	1	3	blue	yellow	1
Winnie	4	0	11	0.125	1	1	2	3	blue	yellow	1
Winnie	4	0	11	0.125	1	1	3	3	blue	yellow	1
Winnie	4	0	11	0.125	1	1	4	3	blue	yellow	1
Winnie	4	0	11	0.125	1	1	5	3	blue	blue	0
Winnie	4	0	11	0.125	1	1	6	3	blue	blue	0
Winnie	4	0	11	0.125	1	1	7	3	blue	blue	0
Winnie	4	0	11	0.125	1	1	1	4	blue	yellow	1
Winnie	4	0	11	0.125	1	1	2	4	blue	blue	0
Winnie	4	0	11	0.125	1	1	3	4	blue	blue	0
Winnie	4	0	11	0.125	1	1	4	4	blue	yellow	1
Winnie	4	0	11	0.125	1	1	5	4	blue	yellow	1
Winnie	4	0	11	0.125	1	1	6	4	blue	yellow	1
Winnie	4	0	11	0.125	1	1	7	4	blue	blue	0
Winnie	4	0	11	0.125	1	1	1	5	blue	yellow	1
Winnie	4	0	11	0.125	1	1	2	5	blue	blue	0
Winnie	4	0	11	0.125	1	1	3	5	blue	yellow	1
Winnie	4	0	11	0.125	1	1	4	5	blue	blue	0
Winnie	4	0	11	0.125	1	1	5	5	blue	yellow	1
Winnie	4	0	11	0.125	1	1	6	5	blue	yellow	1
Winnie	4	0	11	0.125	1	1	7	5	blue	yellow	1
Winnie	4	0	11	0.125	1	1	8	5	blue	blue	0
Winnie	4	0	11	0.125	1	1	1	6	blue	yellow	1
Winnie	4	0	11	0.125	1	1	2	6	blue	yellow	1
Winnie	4	0	11	0.125	1	1	3	6	blue	yellow	1
Winnie	4	0	11	0.125	1	1	4	6	blue	yellow	1
Winnie	4	0	11	0.125	1	1	5	6	blue	yellow	1
Winnie	4	0	11	0.125	1	1	6	6	blue	yellow	1
Winnie	4	0	11	0.125	1	1	7	6	blue	yellow	1
Winnie	4	0	11	0.125	1	1	8	6	blue	yellow	1
Winnie	4	0	11	0.125	1	1	9	6	blue	yellow	1
Winnie	4	0	11	0.125	1	1	10	6	blue	yellow	1
Winnie	4	0	11	0.125	1	1	1	7	blue	blue	0
Winnie	4	0	11	0.125	1	1	2	7	blue	yellow	1
Winnie	4	0	11	0.125	1	1	3	7	blue	yellow	1
Winnie	4	0	11	0.125	1	1	4	7	blue	yellow	1
Winnie	4	0	11	0.125	1	1	5	7	blue	yellow	1
Winnie	4	0	11	0.125	1	1	6	7	blue	yellow	1
Winnie	4	0	11	0.125	1	1	7	7	blue	yellow	1
Winnie	4	0	11	0.125	1	1	8	7	blue	yellow	1
Winnie	4	0	11	0.125	1	1	9	7	blue	yellow	1
Winnie	4	0	11	0.125	1	1	10	7	blue	yellow	1
Tulipan	5	0	10	0.642	1	2	1	1	yellow	yellow	0
Tulipan	5	0	10	0.642	1	2	2	1	yellow	yellow	0
Tulipan	5	0	10	0.642	1	2	3	1	yellow	yellow	0
Tulipan	5	0	10	0.642	1	2	4	1	yellow	yellow	0
Tulipan	5	0	10	0.642	1	2	5	1	yellow	yellow	0
Tulipan	5	0	10	0.642	1	2	1	2	yellow	yellow	0
Tulipan	5	0	10	0.642	1	2	2	2	yellow	blue	1
Tulipan	5	0	10	0.642	1	2	3	2	yellow	yellow	0
Tulipan	5	0	10	0.642	1	2	4	2	yellow	blue	1
Tulipan	5	0	10	0.642	1	2	5	2	yellow	blue	1
Tulipan	5	0	10	0.642	1	2	1	3	yellow	blue	1
Tulipan	5	0	10	0.642	1	2	2	3	yellow	blue	1
Tulipan	5	0	10	0.642	1	2	3	3	yellow	yellow	0
Tulipan	5	0	10	0.642	1	2	4	3	yellow	blue	1
Tulipan	5	0	10	0.642	1	2	5	3	yellow	blue	1
Tulipan	5	0	10	0.642	1	2	1	4	yellow	blue	1
Tulipan	5	0	10	0.642	1	2	2	4	yellow	blue	1
Tulipan	5	0	10	0.642	1	2	3	4	yellow	yellow	0
Tulipan	5	0	10	0.642	1	2	4	4	yellow	blue	1
Tulipan	5	0	10	0.642	1	2	5	4	yellow	yellow	0
Tulipan	5	0	10	0.642	1	2	1	5	yellow	blue	1
Tulipan	5	0	10	0.642	1	2	2	5	yellow	blue	1
Tulipan	5	0	10	0.642	1	2	3	5	yellow	blue	1
Tulipan	5	0	10	0.642	1	2	4	5	yellow	blue	1
Tulipan	5	0	10	0.642	1	2	5	5	yellow	blue	1
Tulipan	5	0	10	0.642	1	2	1	6	yellow	blue	1
Tulipan	5	0	10	0.642	1	2	2	6	yellow	yellow	0
Tulipan	5	0	10	0.642	1	2	3	6	yellow	blue	1
Tulipan	5	0	10	0.642	1	2	4	6	yellow	blue	1
Tulipan	5	0	10	0.642	1	2	5	6	yellow	blue	1
Tulipan	5	0	10	0.642	1	2	1	7	yellow	blue	1
Tulipan	5	0	10	0.642	1	2	2	7	yellow	blue	1
Tulipan	5	0	10	0.642	1	2	3	7	yellow	blue	1
Tulipan	5	0	10	0.642	1	2	4	7	yellow	blue	1
Tulipan	5	0	10	0.642	1	2	5	7	yellow	blue	1
Legenda	6	1	28	0.587	1	2	1	1	yellow	yellow	0
Legenda	6	1	28	0.587	1	2	2	1	yellow	yellow	0
Legenda	6	1	28	0.587	1	2	3	1	yellow	yellow	0
Legenda	6	1	28	0.587	1	2	4	1	yellow	yellow	0
Legenda	6	1	28	0.587	1	2	5	1	yellow	yellow	0
Legenda	6	1	28	0.587	1	2	1	2	yellow	blue	1
Legenda	6	1	28	0.587	1	2	2	2	yellow	yellow	0
Legenda	6	1	28	0.587	1	2	3	2	yellow	yellow	0
Legenda	6	1	28	0.587	1	2	4	2	yellow	blue	1
Legenda	6	1	28	0.587	1	2	5	2	yellow	yellow	0
Legenda	6	1	28	0.587	1	2	1	3	yellow	blue	1
Legenda	6	1	28	0.587	1	2	2	3	yellow	blue	1
Legenda	6	1	28	0.587	1	2	3	3	yellow	yellow	0
Legenda	6	1	28	0.587	1	2	4	3	yellow	blue	1
Legenda	6	1	28	0.587	1	2	5	3	yellow	yellow	0
Legenda	6	1	28	0.587	1	2	1	4	yellow	blue	1
Legenda	6	1	28	0.587	1	2	2	4	yellow	blue	1
Legenda	6	1	28	0.587	1	2	3	4	yellow	yellow	0
Legenda	6	1	28	0.587	1	2	4	4	yellow	blue	1
Legenda	6	1	28	0.587	1	2	5	4	yellow	yellow	0
Legenda	6	1	28	0.587	1	2	1	5	yellow	yellow	0
Legenda	6	1	28	0.587	1	2	2	5	yellow	blue	1
Legenda	6	1	28	0.587	1	2	3	5	yellow	blue	1
Legenda	6	1	28	0.587	1	2	4	5	yellow	yellow	0
Legenda	6	1	28	0.587	1	2	5	5	yellow	blue	1
Legenda	6	1	28	0.587	1	2	1	6	yellow	yellow	0
Legenda	6	1	28	0.587	1	2	2	6	yellow	blue	1
Legenda	6	1	28	0.587	1	2	3	6	yellow	blue	1
Legenda	6	1	28	0.587	1	2	4	6	yellow	blue	1
Legenda	6	1	28	0.587	1	2	5	6	yellow	blue	1
Legenda	6	1	28	0.587	1	2	1	7	yellow	blue	1
Legenda	6	1	28	0.587	1	2	2	7	yellow	blue	1
Legenda	6	1	28	0.587	1	2	3	7	yellow	blue	1
Legenda	6	1	28	0.587	1	2	4	7	yellow	blue	1
Legenda	6	1	28	0.587	1	2	5	7	yellow	blue	1
Wings	7	0	12	0.453	1	1	1	1	yellow	blue	1
Wings	7	0	12	0.453	1	1	2	1	yellow	yellow	0
Wings	7	0	12	0.453	1	1	3	1	yellow	yellow	0
Wings	7	0	12	0.453	1	1	4	1	yellow	yellow	0
Wings	7	0	12	0.453	1	1	5	1	yellow	yellow	0
Wings	7	0	12	0.453	1	1	1	2	yellow	yellow	0
Wings	7	0	12	0.453	1	1	2	2	yellow	yellow	0
Wings	7	0	12	0.453	1	1	3	2	yellow	yellow	0
Wings	7	0	12	0.453	1	1	4	2	yellow	blue	1
Wings	7	0	12	0.453	1	1	5	2	yellow	yellow	0
Wings	7	0	12	0.453	1	1	1	3	yellow	yellow	0
Wings	7	0	12	0.453	1	1	2	3	yellow	blue	1
Wings	7	0	12	0.453	1	1	3	3	yellow	yellow	0
Wings	7	0	12	0.453	1	1	4	3	yellow	yellow	0
Wings	7	0	12	0.453	1	1	5	3	yellow	yellow	0
Wings	7	0	12	0.453	1	1	1	4	yellow	yellow	0
Wings	7	0	12	0.453	1	1	2	4	yellow	blue	1
Wings	7	0	12	0.453	1	1	3	4	yellow	yellow	0
Wings	7	0	12	0.453	1	1	4	4	yellow	yellow	0
Wings	7	0	12	0.453	1	1	5	4	yellow	yellow	0
Wings	7	0	12	0.453	1	1	1	5	yellow	yellow	0
Wings	7	0	12	0.453	1	1	2	5	yellow	yellow	0
Wings	7	0	12	0.453	1	1	3	5	yellow	yellow	0
Wings	7	0	12	0.453	1	1	4	5	yellow	blue	1
Wings	7	0	12	0.453	1	1	5	5	yellow	blue	1
Wings	7	0	12	0.453	1	1	1	6	yellow	yellow	0
Wings	7	0	12	0.453	1	1	2	6	yellow	blue	1
Wings	7	0	12	0.453	1	1	3	6	yellow	yellow	0
Wings	7	0	12	0.453	1	1	4	6	yellow	blue	1
Wings	7	0	12	0.453	1	1	5	6	yellow	blue	1
Wings	7	0	12	0.453	1	1	1	7	yellow	blue	1
Wings	7	0	12	0.453	1	1	2	7	yellow	yellow	0
Wings	7	0	12	0.453	1	1	3	7	yellow	blue	1
Wings	7	0	12	0.453	1	1	4	7	yellow	blue	1
Wings	7	0	12	0.453	1	1	5	7	yellow	blue	1
Elly	8	1	10	0.417	1	1	1	1	yellow	yellow	0
Elly	8	1	10	0.417	1	1	2	1	yellow	yellow	0
Elly	8	1	10	0.417	1	1	3	1	yellow	blue	1
Elly	8	1	10	0.417	1	1	4	1	yellow	yellow	0
Elly	8	1	10	0.417	1	1	5	1	yellow	yellow	0
Elly	8	1	10	0.417	1	1	1	2	yellow	yellow	0
Elly	8	1	10	0.417	1	1	2	2	yellow	blue	1
Elly	8	1	10	0.417	1	1	3	2	yellow	yellow	0
Elly	8	1	10	0.417	1	1	4	2	yellow	blue	1
Elly	8	1	10	0.417	1	1	5	2	yellow	yellow	0
Elly	8	1	10	0.417	1	1	1	3	yellow	yellow	0
Elly	8	1	10	0.417	1	1	2	3	yellow	blue	1
Elly	8	1	10	0.417	1	1	3	3	yellow	yellow	0
Elly	8	1	10	0.417	1	1	4	3	yellow	blue	1
Elly	8	1	10	0.417	1	1	5	3	yellow	yellow	0
Elly	8	1	10	0.417	1	1	1	4	yellow	yellow	0
Elly	8	1	10	0.417	1	1	2	4	yellow	blue	1
Elly	8	1	10	0.417	1	1	3	4	yellow	blue	1
Elly	8	1	10	0.417	1	1	4	4	yellow	blue	1
Elly	8	1	10	0.417	1	1	5	4	yellow	blue	1
Elly	8	1	10	0.417	1	1	1	5	yellow	yellow	0
Elly	8	1	10	0.417	1	1	2	5	yellow	blue	1
Elly	8	1	10	0.417	1	1	3	5	yellow	blue	1
Elly	8	1	10	0.417	1	1	4	5	yellow	blue	1
Elly	8	1	10	0.417	1	1	5	5	yellow	blue	1
Elly	8	1	10	0.417	1	1	1	6	yellow	blue	1
Elly	8	1	10	0.417	1	1	2	6	yellow	blue	1
Elly	8	1	10	0.417	1	1	3	6	yellow	blue	1
Elly	8	1	10	0.417	1	1	4	6	yellow	blue	1
Elly	8	1	10	0.417	1	1	5	6	yellow	yellow	0
Elly	8	1	10	0.417	1	1	1	7	yellow	blue	1
Elly	8	1	10	0.417	1	1	2	7	yellow	blue	1
Elly	8	1	10	0.417	1	1	3	7	yellow	blue	1
Elly	8	1	10	0.417	1	1	4	7	yellow	blue	1
Elly	8	1	10	0.417	1	1	5	7	yellow	blue	1
Askur	9	0	19	0.225	1	1	1	1	yellow	yellow	0
Askur	9	0	19	0.225	1	1	2	1	yellow	blue	1
Askur	9	0	19	0.225	1	1	3	1	yellow	blue	1
Askur	9	0	19	0.225	1	1	4	1	yellow	blue	1
Askur	9	0	19	0.225	1	1	5	1	yellow	yellow	0
Askur	9	0	19	0.225	1	1	1	2	yellow	blue	1
Askur	9	0	19	0.225	1	1	2	2	yellow	blue	1
Askur	9	0	19	0.225	1	1	3	2	yellow	yellow	0
Askur	9	0	19	0.225	1	1	4	2	yellow	blue	1
Askur	9	0	19	0.225	1	1	5	2	yellow	blue	1
Askur	9	0	19	0.225	1	1	1	3	yellow	blue	1
Askur	9	0	19	0.225	1	1	2	3	yellow	blue	1
Askur	9	0	19	0.225	1	1	3	3	yellow	yellow	0
Askur	9	0	19	0.225	1	1	4	3	yellow	blue	1
Askur	9	0	19	0.225	1	1	5	3	yellow	blue	1
Askur	9	0	19	0.225	1	1	1	4	yellow	blue	1
Askur	9	0	19	0.225	1	1	2	4	yellow	blue	1
Askur	9	0	19	0.225	1	1	3	4	yellow	yellow	0
Askur	9	0	19	0.225	1	1	4	4	yellow	blue	1
Askur	9	0	19	0.225	1	1	5	4	yellow	yellow	0
Askur	9	0	19	0.225	1	1	1	5	yellow	blue	1
Askur	9	0	19	0.225	1	1	2	5	yellow	yellow	0
Askur	9	0	19	0.225	1	1	3	5	yellow	blue	1
Askur	9	0	19	0.225	1	1	4	5	yellow	blue	1
Askur	9	0	19	0.225	1	1	5	5	yellow	blue	1
Askur	9	0	19	0.225	1	1	1	6	yellow	blue	1
Askur	9	0	19	0.225	1	1	2	6	yellow	blue	1
Askur	9	0	19	0.225	1	1	3	6	yellow	blue	1
Askur	9	0	19	0.225	1	1	4	6	yellow	blue	1
Askur	9	0	19	0.225	1	1	5	6	yellow	blue	1
Askur	9	0	19	0.225	1	1	1	7	yellow	blue	1
Askur	9	0	19	0.225	1	1	2	7	yellow	blue	1
Askur	9	0	19	0.225	1	1	3	7	yellow	blue	1
Askur	9	0	19	0.225	1	1	4	7	yellow	blue	1
Askur	9	0	19	0.225	1	1	5	7	yellow	blue	1
Alrun	10	0	6	0.313	1	2	1	1	blue	blue	0
Alrun	10	0	6	0.313	1	2	2	1	blue	blue	0
Alrun	10	0	6	0.313	1	2	3	1	blue	blue	0
Alrun	10	0	6	0.313	1	2	4	1	blue	blue	0
Alrun	10	0	6	0.313	1	2	5	1	blue	yellow	1
Alrun	10	0	6	0.313	1	2	1	2	blue	blue	0
Alrun	10	0	6	0.313	1	2	2	2	blue	yellow	1
Alrun	10	0	6	0.313	1	2	3	2	blue	blue	0
Alrun	10	0	6	0.313	1	2	4	2	blue	yellow	1
Alrun	10	0	6	0.313	1	2	5	2	blue	yellow	1
Alrun	10	0	6	0.313	1	2	1	3	blue	yellow	1
Alrun	10	0	6	0.313	1	2	2	3	blue	yellow	1
Alrun	10	0	6	0.313	1	2	3	3	blue	blue	0
Alrun	10	0	6	0.313	1	2	4	3	blue	yellow	1
Alrun	10	0	6	0.313	1	2	5	3	blue	yellow	1
Alrun	10	0	6	0.313	1	2	1	4	blue	yellow	1
Alrun	10	0	6	0.313	1	2	2	4	blue	yellow	1
Alrun	10	0	6	0.313	1	2	3	4	blue	blue	0
Alrun	10	0	6	0.313	1	2	4	4	blue	yellow	1
Alrun	10	0	6	0.313	1	2	5	4	blue	yellow	1
Alrun	10	0	6	0.313	1	2	1	5	blue	yellow	1
Alrun	10	0	6	0.313	1	2	2	5	blue	blue	0
Alrun	10	0	6	0.313	1	2	3	5	blue	yellow	1
Alrun	10	0	6	0.313	1	2	4	5	blue	yellow	1
Alrun	10	0	6	0.313	1	2	5	5	blue	yellow	1
Alrun	10	0	6	0.313	1	2	1	6	blue	yellow	1
Alrun	10	0	6	0.313	1	2	2	6	blue	yellow	1
Alrun	10	0	6	0.313	1	2	3	6	blue	yellow	1
Alrun	10	0	6	0.313	1	2	4	6	blue	yellow	1
Alrun	10	0	6	0.313	1	2	5	6	blue	yellow	1
Alrun	10	0	6	0.313	1	2	1	7	blue	yellow	1
Alrun	10	0	6	0.313	1	2	2	7	blue	yellow	1
Alrun	10	0	6	0.313	1	2	3	7	blue	yellow	1
Alrun	10	0	6	0.313	1	2	4	7	blue	yellow	1
Alrun	10	0	6	0.313	1	2	5	7	blue	yellow	1
Hektor	11	0	12	0.82	1	1	1	1	blue	yellow	1
Hektor	11	0	12	0.82	1	1	2	1	blue	blue	0
Hektor	11	0	12	0.82	1	1	3	1	blue	blue	0
Hektor	11	0	12	0.82	1	1	4	1	blue	yellow	1
Hektor	11	0	12	0.82	1	1	5	1	blue	yellow	1
Hektor	11	0	12	0.82	1	1	1	2	blue	blue	0
Hektor	11	0	12	0.82	1	1	2	2	blue	yellow	1
Hektor	11	0	12	0.82	1	1	3	2	blue	yellow	1
Hektor	11	0	12	0.82	1	1	4	2	blue	blue	0
Hektor	11	0	12	0.82	1	1	5	2	blue	blue	0
Hektor	11	0	12	0.82	1	1	1	3	blue	blue	0
Hektor	11	0	12	0.82	1	1	2	3	blue	yellow	1
Hektor	11	0	12	0.82	1	1	3	3	blue	yellow	1
Hektor	11	0	12	0.82	1	1	4	3	blue	blue	0
Hektor	11	0	12	0.82	1	1	5	3	blue	yellow	1
Hektor	11	0	12	0.82	1	1	1	4	blue	blue	0
Hektor	11	0	12	0.82	1	1	2	4	blue	yellow	1
Hektor	11	0	12	0.82	1	1	3	4	blue	yellow	1
Hektor	11	0	12	0.82	1	1	4	4	blue	blue	0
Hektor	11	0	12	0.82	1	1	5	4	blue	blue	0
Hektor	11	0	12	0.82	1	1	1	5	blue	yellow	1
Hektor	11	0	12	0.82	1	1	2	5	blue	blue	0
Hektor	11	0	12	0.82	1	1	3	5	blue	yellow	1
Hektor	11	0	12	0.82	1	1	4	5	blue	yellow	1
Hektor	11	0	12	0.82	1	1	5	5	blue	blue	0
Hektor	11	0	12	0.82	1	1	1	6	blue	yellow	1
Hektor	11	0	12	0.82	1	1	2	6	blue	blue	0
Hektor	11	0	12	0.82	1	1	3	6	blue	yellow	1
Hektor	11	0	12	0.82	1	1	4	6	blue	yellow	1
Hektor	11	0	12	0.82	1	1	5	6	blue	yellow	1
Hektor	11	0	12	0.82	1	1	1	7	blue	yellow	1
Hektor	11	0	12	0.82	1	1	2	7	blue	blue	0
Hektor	11	0	12	0.82	1	1	3	7	blue	yellow	1
Hektor	11	0	12	0.82	1	1	4	7	blue	yellow	1
Hektor	11	0	12	0.82	1	1	5	7	blue	yellow	1
Wesley	12	0	21	0	1	2	1	1	yellow	yellow	0
Wesley	12	0	21	0	1	2	2	1	yellow	yellow	0
Wesley	12	0	21	0	1	2	1	2	yellow	blue	1
Wesley	12	0	21	0	1	2	2	2	yellow	blue	1
Wesley	12	0	21	0	1	2	3	2	yellow	yellow	0
Wesley	12	0	21	0	1	2	4	2	yellow	blue	1
Wesley	12	0	21	0	1	2	5	2	yellow	yellow	0
Wesley	12	0	21	0	1	2	6	2	yellow	yellow	0
Wesley	12	0	21	0	1	2	7	2	yellow	blue	1
Wesley	12	0	21	0	1	2	8	2	yellow	blue	1
Wesley	12	0	21	0	1	2	9	2	yellow	yellow	0
Wesley	12	0	21	0	1	2	10	2	yellow	blue	1
Wesley	12	0	21	0	1	2	1	3	yellow	blue	1
Wesley	12	0	21	0	1	2	2	3	yellow	blue	1
Wesley	12	0	21	0	1	2	3	3	yellow	blue	1
Wesley	12	0	21	0	1	2	4	3	yellow	blue	1
Wesley	12	0	21	0	1	2	5	3	yellow	yellow	0
Wesley	12	0	21	0	1	2	6	3	yellow	blue	1
Wesley	12	0	21	0	1	2	7	3	yellow	yellow	0
Wesley	12	0	21	0	1	2	8	3	yellow	blue	1
Wesley	12	0	21	0	1	2	9	3	yellow	yellow	0
Wesley	12	0	21	0	1	2	10	3	yellow	blue	1
Wesley	12	0	21	0	1	2	1	4	yellow	blue	1
Wesley	12	0	21	0	1	2	2	4	yellow	blue	1
Wesley	12	0	21	0	1	2	3	4	yellow	yellow	0
Wesley	12	0	21	0	1	2	4	4	yellow	blue	1
Wesley	12	0	21	0	1	2	5	4	yellow	blue	1
Wesley	12	0	21	0	1	2	6	4	yellow	yellow	0
Wesley	12	0	21	0	1	2	7	4	yellow	blue	1
Wesley	12	0	21	0	1	2	8	4	yellow	blue	1
Wesley	12	0	21	0	1	2	9	4	yellow	blue	1
Wesley	12	0	21	0	1	2	10	4	yellow	blue	1
Wesley	12	0	21	0	1	2	1	5	yellow	blue	1
Wesley	12	0	21	0	1	2	2	5	yellow	yellow	0
Wesley	12	0	21	0	1	2	3	5	yellow	blue	1
Wesley	12	0	21	0	1	2	4	5	yellow	yellow	0
Wesley	12	0	21	0	1	2	5	5	yellow	blue	1
Wesley	12	0	21	0	1	2	6	5	yellow	blue	1
Wesley	12	0	21	0	1	2	7	5	yellow	blue	1
Wesley	12	0	21	0	1	2	8	5	yellow	blue	1
Wesley	12	0	21	0	1	2	9	5	yellow	blue	1
Wesley	12	0	21	0	1	2	10	5	yellow	blue	1
Tin Elen	13	1	15	1	1	1	1	1	blue	yellow	1
Tin Elen	13	1	15	1	1	1	2	1	blue	yellow	1
Tin Elen	13	1	15	1	1	1	3	1	blue	blue	0
Tin Elen	13	1	15	1	1	1	4	1	blue	yellow	1
Tin Elen	13	1	15	1	1	1	5	1	blue	blue	0
Tin Elen	13	1	15	1	1	1	6	1	blue	yellow	1
Tin Elen	13	1	15	1	1	1	7	1	blue	blue	0
Tin Elen	13	1	15	1	1	1	8	1	blue	yellow	1
Tin Elen	13	1	15	1	1	1	9	1	blue	blue	0
Tin Elen	13	1	15	1	1	1	10	1	blue	yellow	1
Tin Elen	13	1	15	1	1	1	1	2	blue	yellow	1
Tin Elen	13	1	15	1	1	1	2	2	blue	yellow	1
Tin Elen	13	1	15	1	1	1	3	2	blue	blue	0
Tin Elen	13	1	15	1	1	1	4	2	blue	yellow	1
Tin Elen	13	1	15	1	1	1	5	2	blue	yellow	1
Tin Elen	13	1	15	1	1	1	6	2	blue	blue	0
Tin Elen	13	1	15	1	1	1	7	2	blue	yellow	1
Tin Elen	13	1	15	1	1	1	8	2	blue	blue	0
Tin Elen	13	1	15	1	1	1	9	2	blue	yellow	1
Tin Elen	13	1	15	1	1	1	10	2	blue	blue	0
Tin Elen	13	1	15	1	1	1	1	3	blue	yellow	1
Tin Elen	13	1	15	1	1	1	2	3	blue	blue	0
Tin Elen	13	1	15	1	1	1	3	3	blue	yellow	1
Tin Elen	13	1	15	1	1	1	4	3	blue	yellow	1
Tin Elen	13	1	15	1	1	1	5	3	blue	yellow	1
Tin Elen	13	1	15	1	1	1	6	3	blue	yellow	1
Tin Elen	13	1	15	1	1	1	7	3	blue	yellow	1
Tin Elen	13	1	15	1	1	1	8	3	blue	yellow	1
Tin Elen	13	1	15	1	1	1	9	3	blue	yellow	1
Tin Elen	13	1	15	1	1	1	10	3	blue	yellow	1
Tin Elen	13	1	15	1	1	1	1	4	blue	yellow	1
Tin Elen	13	1	15	1	1	1	2	4	blue	yellow	1
Tin Elen	13	1	15	1	1	1	3	4	blue	yellow	1
Tin Elen	13	1	15	1	1	1	4	4	blue	yellow	1
Tin Elen	13	1	15	1	1	1	5	4	blue	yellow	1
Tin Elen	13	1	15	1	1	1	6	4	blue	yellow	1
Tin Elen	13	1	15	1	1	1	7	4	blue	blue	0
Tin Elen	13	1	15	1	1	1	8	4	blue	yellow	1
Tin Elen	13	1	15	1	1	1	9	4	blue	yellow	1
Tin Elen	13	1	15	1	1	1	10	4	blue	yellow	1
Paula	14	1	13		0	1	1	1	yellow	blue	1
Paula	14	1	13		0	1	2	1	yellow	yellow	0
Paula	14	1	13		0	1	3	1	yellow	blue	1
Paula	14	1	13		0	1	4	1	yellow	yellow	0
Paula	14	1	13		0	1	1	2	yellow	blue	1
Paula	14	1	13		0	1	2	2	yellow	yellow	0
Paula	14	1	13		0	1	3	2	yellow	yellow	0
Paula	14	1	13		0	1	4	2	yellow	yellow	0
Paula	14	1	13		0	1	1	3	yellow	yellow	0
Paula	14	1	13		0	1	2	3	yellow	yellow	0
Paula	14	1	13		0	1	1	4	yellow	yellow	0
Paula	14	1	13		0	1	2	4	yellow	blue	1
Paula	14	1	13		0	1	3	4	yellow	yellow	0
Paula	14	1	13		0	1	4	4	yellow	blue	1
Paula	14	1	13		0	1	5	4	yellow	yellow	0
Paula	14	1	13		0	1	1	5	yellow	blue	1
Paula	14	1	13		0	1	2	5	yellow	yellow	0
Paula	14	1	13		0	1	3	5	yellow	blue	1
Paula	14	1	13		0	1	4	5	yellow	blue	1
Paula	14	1	13		0	1	5	5	yellow	yellow	0
Paula	14	1	13		0	1	6	5	yellow	yellow	0
Paula	14	1	13		0	1	7	5	yellow	blue	1
Paula	14	1	13		0	1	8	5	yellow	blue	1
Paula	14	1	13		0	1	9	5	yellow	blue	1
Paula	14	1	13		0	1	10	5	yellow	yellow	0
Paula	14	1	13		0	1	1	6	yellow	yellow	0
Paula	14	1	13		0	1	2	6	yellow	blue	1
Paula	14	1	13		0	1	3	6	yellow	blue	1
Paula	14	1	13		0	1	4	6	yellow	yellow	0
Paula	14	1	13		0	1	5	6	yellow	yellow	0
Paula	14	1	13		0	1	6	6	yellow	yellow	0
Paula	14	1	13		0	1	7	6	yellow	blue	1
Paula	14	1	13		0	1	8	6	yellow	yellow	0
Paula	14	1	13		0	1	9	6	yellow	blue	1
Paula	14	1	13		0	1	10	6	yellow	yellow	0
Paula	14	1	13		0	1	1	7	yellow	blue	1
Paula	14	1	13		0	1	2	7	yellow	blue	1
Paula	14	1	13		0	1	3	7	yellow	blue	1
Paula	14	1	13		0	1	4	7	yellow	blue	1
Paula	14	1	13		0	1	5	7	yellow	yellow	0
Paula	14	1	13		0	1	6	7	yellow	yellow	0
Paula	14	1	13		0	1	7	7	yellow	yellow	0
Paula	14	1	13		0	1	8	7	yellow	yellow	0
Paula	14	1	13		0	1	9	7	yellow	blue	1
Paula	14	1	13		0	1	10	7	yellow	yellow	0
Paula	14	1	13		0	1	1	8	yellow	blue	1
Paula	14	1	13		0	1	2	8	yellow	yellow	0
Paula	14	1	13		0	1	3	8	yellow	yellow	0
Paula	14	1	13		0	1	4	8	yellow	blue	1
Paula	14	1	13		0	1	5	8	yellow	yellow	0
Paula	14	1	13		0	1	6	8	yellow	blue	1
Paula	14	1	13		0	1	7	8	yellow	blue	1
Paula	14	1	13		0	1	8	8	yellow	yellow	0
Paula	14	1	13		0	1	9	8	yellow	blue	1
Paula	14	1	13		0	1	10	8	yellow	blue	1
La Luna	15	1	24		0	1	1	1	yellow	yellow	0
La Luna	15	1	24		0	1	2	1	yellow	blue	1
La Luna	15	1	24		0	1	3	1	yellow	yellow	0
La Luna	15	1	24		0	1	4	1	yellow	blue	1
La Luna	15	1	24		0	1	5	1	yellow	yellow	0
La Luna	15	1	24		0	1	1	2	yellow	yellow	0
La Luna	15	1	24		0	1	2	2	yellow	blue	1
La Luna	15	1	24		0	1	3	2	yellow	yellow	0
La Luna	15	1	24		0	1	4	2	yellow	yellow	0
La Luna	15	1	24		0	1	1	3	yellow	yellow	0
La Luna	15	1	24		0	1	2	3	yellow	blue	1
La Luna	15	1	24		0	1	3	3	yellow	yellow	0
La Luna	15	1	24		0	1	4	3	yellow	yellow	0
La Luna	15	1	24		0	1	1	4	yellow	blue	1
La Luna	15	1	24		0	1	2	4	yellow	yellow	0
La Luna	15	1	24		0	1	3	4	yellow	yellow	0
La Luna	15	1	24		0	1	4	4	yellow	blue	1
La Luna	15	1	24		0	1	5	4	yellow	yellow	0
La Luna	15	1	24		0	1	6	4	yellow	blue	1
La Luna	15	1	24		0	1	7	4	yellow	blue	1
La Luna	15	1	24		0	1	8	4	yellow	yellow	0
La Luna	15	1	24		0	1	9	4	yellow	blue	1
La Luna	15	1	24		0	1	10	4	yellow	blue	1
La Luna	15	1	24		0	1	1	5	yellow	blue	1
La Luna	15	1	24		0	1	2	5	yellow	yellow	0
La Luna	15	1	24		0	1	3	5	yellow	blue	1
La Luna	15	1	24		0	1	4	5	yellow	yellow	0
La Luna	15	1	24		0	1	5	5	yellow	blue	1
La Luna	15	1	24		0	1	6	5	yellow	blue	1
La Luna	15	1	24		0	1	7	5	yellow	yellow	0
La Luna	15	1	24		0	1	8	5	yellow	blue	1
La Luna	15	1	24		0	1	9	5	yellow	blue	1
La Luna	15	1	24		0	1	10	5	yellow	yellow	0
La Luna	15	1	24		0	1	1	6	yellow	blue	1
La Luna	15	1	24		0	1	2	6	yellow	blue	1
La Luna	15	1	24		0	1	3	6	yellow	yellow	0
La Luna	15	1	24		0	1	4	6	yellow	blue	1
La Luna	15	1	24		0	1	5	6	yellow	yellow	0
La Luna	15	1	24		0	1	6	6	yellow	blue	1
La Luna	15	1	24		0	1	7	6	yellow	blue	1
La Luna	15	1	24		0	1	8	6	yellow	blue	1
La Luna	15	1	24		0	1	9	6	yellow	yellow	0
La Luna	15	1	24		0	1	10	6	yellow	blue	1
La Luna	15	1	24		0	1	1	7	yellow	blue	1
La Luna	15	1	24		0	1	2	7	yellow	yellow	0
La Luna	15	1	24		0	1	3	7	yellow	blue	1
La Luna	15	1	24		0	1	4	7	yellow	blue	1
La Luna	15	1	24		0	1	5	7	yellow	yellow	0
La Luna	15	1	24		0	1	6	7	yellow	blue	1
La Luna	15	1	24		0	1	7	7	yellow	blue	1
La Luna	15	1	24		0	1	8	7	yellow	blue	1
La Luna	15	1	24		0	1	9	7	yellow	yellow	0
La Luna	15	1	24		0	1	10	7	yellow	blue	1
La Luna	15	1	24		0	1	1	8	yellow	blue	1
La Luna	15	1	24		0	1	2	8	yellow	yellow	0
La Luna	15	1	24		0	1	3	8	yellow	blue	1
La Luna	15	1	24		0	1	4	8	yellow	blue	1
La Luna	15	1	24		0	1	5	8	yellow	blue	1
La Luna	15	1	24		0	1	6	8	yellow	blue	1
La Luna	15	1	24		0	1	7	8	yellow	blue	1
La Luna	15	1	24		0	1	8	8	yellow	blue	1
La Luna	15	1	24		0	1	9	8	yellow	blue	1
La Luna	15	1	24		0	1	10	8	yellow	blue	1
Haylie	1	1	9	0.436	1	0	1	1	blue	blue	0
Haylie	1	1	9	0.436	1	0	2	1	blue	blue	0
Haylie	1	1	9	0.436	1	0	1	2	blue	blue	0
Haylie	1	1	9	0.436	1	0	2	2	blue	blue	0
Haylie	1	1	9	0.436	1	0	3	2	blue	blue	0
Haylie	1	1	9	0.436	1	0	1	3	blue	blue	0
Haylie	1	1	9	0.436	1	0	2	3	blue	yellow	1
Haylie	1	1	9	0.436	1	0	3	3	blue	yellow	1
Haylie	1	1	9	0.436	1	0	4	3	blue	blue	0
Haylie	1	1	9	0.436	1	0	5	3	blue	blue	0
Haylie	1	1	9	0.436	1	0	1	4	blue	yellow	1
Haylie	1	1	9	0.436	1	0	2	4	blue	blue	0
Haylie	1	1	9	0.436	1	0	3	4	blue	yellow	1
Haylie	1	1	9	0.436	1	0	4	4	blue	blue	0
Haylie	1	1	9	0.436	1	0	5	4	blue	blue	0
Haylie	1	1	9	0.436	1	0	1	5	blue	yellow	1
Haylie	1	1	9	0.436	1	0	2	5	blue	yellow	1
Haylie	1	1	9	0.436	1	0	3	5	blue	blue	0
Haylie	1	1	9	0.436	1	0	4	5	blue	blue	0
Haylie	1	1	9	0.436	1	0	5	5	blue	yellow	1
Haylie	1	1	9	0.436	1	0	6	5	blue	blue	0
Haylie	1	1	9	0.436	1	0	1	6	blue	yellow	1
Haylie	1	1	9	0.436	1	0	2	6	blue	blue	0
Haylie	1	1	9	0.436	1	0	3	6	blue	yellow	1
Haylie	1	1	9	0.436	1	0	4	6	blue	yellow	1
Haylie	1	1	9	0.436	1	0	5	6	blue	blue	0
Haylie	1	1	9	0.436	1	0	6	6	blue	yellow	1
Haylie	1	1	9	0.436	1	0	7	6	blue	yellow	1
Haylie	1	1	9	0.436	1	0	8	6	blue	yellow	1
Haylie	1	1	9	0.436	1	0	9	6	blue	yellow	1
Haylie	1	1	9	0.436	1	0	10	6	blue	yellow	1
Haylie	1	1	9	0.436	1	0	1	7	blue	yellow	1
Haylie	1	1	9	0.436	1	0	2	7	blue	yellow	1
Haylie	1	1	9	0.436	1	0	3	7	blue	blue	0
Haylie	1	1	9	0.436	1	0	4	7	blue	yellow	1
Haylie	1	1	9	0.436	1	0	5	7	blue	yellow	1
Haylie	1	1	9	0.436	1	0	6	7	blue	yellow	1
Haylie	1	1	9	0.436	1	0	7	7	blue	yellow	1
Haylie	1	1	9	0.436	1	0	8	7	blue	yellow	1
Haylie	1	1	9	0.436	1	0	9	7	blue	yellow	1
Haylie	1	1	9	0.436	1	0	10	7	blue	yellow	1
Goldi	16	1	20		0	1	1	1	blue	blue	0
Goldi	16	1	20		0	1	2	1	blue	yellow	1
Goldi	16	1	20		0	1	3	1	blue	blue	0
Goldi	16	1	20		0	1	4	1	blue	yellow	1
Goldi	16	1	20		0	1	5	1	blue	yellow	1
Goldi	16	1	20		0	1	6	1	blue	yellow	1
Goldi	16	1	20		0	1	7	1	blue	blue	0
Goldi	16	1	20		0	1	8	1	blue	yellow	1
Goldi	16	1	20		0	1	9	1	blue	blue	0
Goldi	16	1	20		0	1	10	1	blue	yellow	1
Goldi	16	1	20		0	1	1	2	blue	blue	0
Goldi	16	1	20		0	1	2	2	blue	yellow	1
Goldi	16	1	20		0	1	3	2	blue	blue	0
Goldi	16	1	20		0	1	4	2	blue	yellow	1
Goldi	16	1	20		0	1	5	2	blue	yellow	1
Goldi	16	1	20		0	1	6	2	blue	yellow	1
Goldi	16	1	20		0	1	7	2	blue	yellow	1
Goldi	16	1	20		0	1	8	2	blue	yellow	1
Goldi	16	1	20		0	1	9	2	blue	yellow	1
Goldi	16	1	20		0	1	10	2	blue	blue	0
Goldi	16	1	20		0	1	1	3	blue	yellow	1
Goldi	16	1	20		0	1	2	3	blue	blue	0
Goldi	16	1	20		0	1	3	3	blue	yellow	1
Goldi	16	1	20		0	1	4	3	blue	blue	0
Goldi	16	1	20		0	1	5	3	blue	blue	0
Goldi	16	1	20		0	1	6	3	blue	yellow	1
Goldi	16	1	20		0	1	7	3	blue	blue	0
Goldi	16	1	20		0	1	8	3	blue	yellow	1
Goldi	16	1	20		0	1	9	3	blue	blue	0
Goldi	16	1	20		0	1	10	3	blue	yellow	1
Goldi	16	1	20		0	1	1	4	blue	yellow	1
Goldi	16	1	20		0	1	2	4	blue	blue	0
Goldi	16	1	20		0	1	3	4	blue	yellow	1
Goldi	16	1	20		0	1	4	4	blue	blue	0
Goldi	16	1	20		0	1	5	4	blue	blue	0
Goldi	16	1	20		0	1	6	4	blue	yellow	1
Goldi	16	1	20		0	1	7	4	blue	blue	0
Goldi	16	1	20		0	1	8	4	blue	yellow	1
Goldi	16	1	20		0	1	9	4	blue	yellow	1
Goldi	16	1	20		0	1	10	4	blue	blue	0
Goldi	16	1	20		0	1	1	5	blue	yellow	1
Goldi	16	1	20		0	1	2	5	blue	yellow	1
Goldi	16	1	20		0	1	3	5	blue	blue	0
Goldi	16	1	20		0	1	4	5	blue	blue	0
Goldi	16	1	20		0	1	5	5	blue	yellow	1
Goldi	16	1	20		0	1	6	5	blue	blue	0
Goldi	16	1	20		0	1	7	5	blue	yellow	1
Goldi	16	1	20		0	1	8	5	blue	yellow	1
Goldi	16	1	20		0	1	9	5	blue	blue	0
Goldi	16	1	20		0	1	10	5	blue	yellow	1
Goldi	16	1	20		0	1	1	6	blue	yellow	1
Goldi	16	1	20		0	1	2	6	blue	blue	0
Goldi	16	1	20		0	1	3	6	blue	yellow	1
Goldi	16	1	20		0	1	4	6	blue	blue	0
Goldi	16	1	20		0	1	5	6	blue	yellow	1
Goldi	16	1	20		0	1	6	6	blue	blue	0
Goldi	16	1	20		0	1	7	6	blue	yellow	1
Goldi	16	1	20		0	1	8	6	blue	blue	0
Goldi	16	1	20		0	1	9	6	blue	yellow	1
Goldi	16	1	20		0	1	10	6	blue	yellow	1
Goldi	16	1	20		0	1	1	7	blue	blue	0
Goldi	16	1	20		0	1	2	7	blue	yellow	1
Goldi	16	1	20		0	1	3	7	blue	blue	0
Goldi	16	1	20		0	1	4	7	blue	yellow	1
Goldi	16	1	20		0	1	5	7	blue	yellow	1
Goldi	16	1	20		0	1	6	7	blue	blue	0
Goldi	16	1	20		0	1	7	7	blue	yellow	1
Goldi	16	1	20		0	1	8	7	blue	yellow	1
Goldi	16	1	20		0	1	9	7	blue	yellow	1
Goldi	16	1	20		0	1	10	7	blue	blue	0
Beauty	17	1	4		1	1	1	1	blue	yellow	1
Beauty	17	1	4		1	1	2	1	blue	blue	0
Beauty	17	1	4		1	1	3	1	blue	yellow	1
Beauty	17	1	4		1	1	4	1	blue	blue	0
Beauty	17	1	4		1	1	5	1	blue	yellow	1
Beauty	17	1	4		1	1	6	1	blue	blue	0
Beauty	17	1	4		1	1	1	2	blue	yellow	1
Beauty	17	1	4		1	1	2	2	blue	yellow	1
Beauty	17	1	4		1	1	3	2	blue	blue	0
Beauty	17	1	4		1	1	4	2	blue	yellow	1
Beauty	17	1	4		1	1	5	2	blue	yellow	1
Beauty	17	1	4		1	1	6	2	blue	blue	0
Beauty	17	1	4		1	1	7	2	blue	yellow	1
Beauty	17	1	4		1	1	8	2	blue	yellow	1
Beauty	17	1	4		1	1	9	2	blue	blue	0
Beauty	17	1	4		1	1	10	2	blue	yellow	1
Beauty	17	1	4		1	1	1	3	blue	yellow	1
Beauty	17	1	4		1	1	2	3	blue	blue	0
Beauty	17	1	4		1	1	3	3	blue	yellow	1
Beauty	17	1	4		1	1	4	3	blue	yellow	1
Beauty	17	1	4		1	1	5	3	blue	blue	0
Beauty	17	1	4		1	1	6	3	blue	yellow	1
Beauty	17	1	4		1	1	7	3	blue	yellow	1
Beauty	17	1	4		1	1	8	3	blue	yellow	1
Beauty	17	1	4		1	1	9	3	blue	yellow	1
Beauty	17	1	4		1	1	10	3	blue	yellow	1
Beauty	17	1	4		1	1	1	4	blue	blue	0
Beauty	17	1	4		1	1	2	4	blue	yellow	1
Beauty	17	1	4		1	1	3	4	blue	blue	0
Beauty	17	1	4		1	1	4	4	blue	yellow	1
Beauty	17	1	4		1	1	5	4	blue	blue	0
Beauty	17	1	4		1	1	6	4	blue	yellow	1
Beauty	17	1	4		1	1	7	4	blue	yellow	1
Beauty	17	1	4		1	1	8	4	blue	blue	0
Beauty	17	1	4		1	1	9	4	blue	yellow	1
Beauty	17	1	4		1	1	10	4	blue	blue	0
Beauty	17	1	4		1	1	1	5	blue	blue	0
Beauty	17	1	4		1	1	2	5	blue	yellow	1
Beauty	17	1	4		1	1	3	5	blue	blue	0
Beauty	17	1	4		1	1	4	5	blue	yellow	1
Beauty	17	1	4		1	1	5	5	blue	yellow	1
Beauty	17	1	4		1	1	6	5	blue	blue	0
Beauty	17	1	4		1	1	7	5	blue	yellow	1
Beauty	17	1	4		1	1	8	5	blue	yellow	1
Beauty	17	1	4		1	1	9	5	blue	yellow	1
Beauty	17	1	4		1	1	10	5	blue	yellow	1
Beauty	17	1	4		1	1	1	6	blue	yellow	1
Beauty	17	1	4		1	1	2	6	blue	blue	0
Beauty	17	1	4		1	1	3	6	blue	yellow	1
Beauty	17	1	4		1	1	4	6	blue	yellow	1
Beauty	17	1	4		1	1	5	6	blue	blue	0
Beauty	17	1	4		1	1	6	6	blue	yellow	1
Beauty	17	1	4		1	1	7	6	blue	blue	0
Beauty	17	1	4		1	1	8	6	blue	yellow	1
Beauty	17	1	4		1	1	9	6	blue	blue	0
Beauty	17	1	4		1	1	10	6	blue	blue	0
Beauty	17	1	4		1	1	1	7	blue	blue	0
Beauty	17	1	4		1	1	2	7	blue	yellow	1
Beauty	17	1	4		1	1	3	7	blue	blue	0
Beauty	17	1	4		1	1	4	7	blue	blue	0
Beauty	17	1	4		1	1	5	7	blue	yellow	1
Beauty	17	1	4		1	1	6	7	blue	blue	0
Beauty	17	1	4		1	1	7	7	blue	yellow	1
Beauty	17	1	4		1	1	8	7	blue	yellow	1
Beauty	17	1	4		1	1	9	7	blue	yellow	1
Beauty	17	1	4		1	1	10	7	blue	blue	0
Beauty	17	1	4		1	1	1	8	blue	yellow	1
Beauty	17	1	4		1	1	2	8	blue	blue	0
Beauty	17	1	4		1	1	3	8	blue	blue	0
Beauty	17	1	4		1	1	4	8	blue	yellow	1
Beauty	17	1	4		1	1	5	8	blue	yellow	1
Beauty	17	1	4		1	1	6	8	blue	blue	0
Beauty	17	1	4		1	1	7	8	blue	yellow	1
Beauty	17	1	4		1	1	8	8	blue	blue	0
Beauty	17	1	4		1	1	9	8	blue	yellow	1
Beauty	17	1	4		1	1	10	8	blue	blue	0
